# Supplementary material for: Not BCL2 mutation but dominant mutation conversation contributed to acquired venetoclax resistance in acute myeloid leukemia
Source: Biomark Res. 2021 May 1;9:30. doi: 10.1186/s40364-021-00288-7 (PMC8088697; doi:10.1186/s40364-021-00288-7)
Supplement: Supplementary file 1 — Additional file 1: Table S1. Differences in the mutational landscape between patients with VEN-I and VEN-R AML. [file 40364_2021_288_MOESM1_ESM.xlsx]

## Sheet: Sheet1
Table S1. Differences in the mutational landscape between patients with VEN-I and VEN-R AML
						VEN initiation				VEN resisitance
No.	Gender	Age	Diagnosis	Cytogenetics	Gene fusions	BM blast	Mutational gene	Mutational site	VAF	BM blast	Mutational gene	Mutational site	VAF	Cycles from initiation to resistance
Pt#1	M	78	AML-M4	45,XY,del(5)(q21q34),-17[2]/44,idem,-Y,t(8;21)(q22;q22)[6]/46,XY[2]	Negative	0.345	IDH2	R140Q	0.4318	0.23	IDH2	R140Q	0.3976	3
							NF1	T419fs	0.0132		NF1	T419fs	0.11
								E2337X	0.0183
								K2514X	0.0119
								L1859fs	0.0184
							TP53	L145P	0.8453		TP53	L145P	0.5988
							PHF6	T300A	0.012		PHF6	T300A	0.0724
Pt#2	M	72	AML-M5	46,XY[20]	Negative	0.56	RUNX1	F336fs	0.4517	0.71	RUNX1	F336fs	0.3593	15
							SRSF2	P95H	0.4519		SRSF2	P95H	0.3551
							TET2	C1271fs	0.015
Pt#3	M	71	AML-M5	46,XY[20]	Negative	0.71	DNMT3A	R882H	0.4857	0.74	DNMT3A	R882H	0.449	3
							FLT3	ITD	0.2926		FLT3	ITD	0.473
							NPM1	L287fs	0.4716		NPM1	L287fs	0.4797
							SH2B3	P113fs	0.4628		SH2B3	P113fs	0.4132
Pt#4	F	70	AML-M0	46,XX,der(3)(q21),der(11)(q23)[2]/46,XX[18]	Negative	0.81	ASXL1	H630fs	0.2789	0.1	ASXL1	H630fs	0.0424	13
							ATM	R2691C	0.294		ATM	R2691C	0.4498
												R3008P	0.0451
											ASXL2	Q635X	0.0512
											PHF6	V268I	0.0447
Pt#5	F	73	AML-M1	NA	Negative	0.92	CEBPA	K161fs	0.4057	0.06	CEBPA	K161fs	0.0167	3
							FLT3	ITD	0.4385
							KMT2D	Q3741delinsQQ	0.4938
							NPM1	L287fs	0.4653
							TET2	Q1654X	0.97		TET2	Q1654X	0.5205
												E885fs	0.01
											RAD21	I444fs	0.0164
Pt#6	M	75	MDS/AML-M0	46,XY[21]	Negative	0.6	BCOR	D1557_D1558delinsGSQX	0.0319	0.105				5
								L1467_A1470delinsPPS	0.0394
							EZH2	T4fs	0.4102		EZH2	T4fs	0.1233
							FLT3	D835Y	0.021		FLT3
								D835E	0.039
								ITD	0.1525			ITD	0.2345
							SF3B1	K700E	0.4114		SF3B1	K700E	0.161
							ASXL2	R1010X	0.1395
							CREBBP	E1278fs	0.0267
							DNMT3A	G699D	0.4601		DNMT3A	G699D	0.1423
							RUNX1	K110Q	0.4593		RUNX1	K110Q	0.129
							STAT5A	V707delinsETVVG	0.1662		STAT5A	V707delinsETVVG	0.0217
											TET2	G1235R	0.0111
											DNMT3A	R635W	0.0227
											KMT2D	S1943fs	0.0271
											FAT1	R937X	0.0132
Pt#7	F	68	AML-M4	45,XX,-13[3]/46,XX[17]	Negative	0.62	DNMT3A	G543A	0.4637	0.55	DNMT3A	G543A	0.3546	6
							FLT3	ITD	0.3432		FLT3	ITD	0.6963
							NF1	R1748X	0.1479
							NPM1	L287fs	0.477		NPM1	L287fs	0.3383
							WT1	A211fs	0.1445		WT1	A211fs	0.3691
								R370fs	0.013
							PTPN11	G60V	0.0439
								A72T	0.0277
							SMC3	R661P	0.0418
											DNMT3A	Q402X	0.0232
Pt#8	F	77	AML-M4	46,XX,t(8;21)(q22;q22)[9]/46,XX[1]	AML1-ETO	0.66	ASXL1	K568X	0.4538	0.1	ASXL1	K568X	0.0518	3
							KIT	Y418_D419delinsS	0.0162		KIT
								D816Y	0.329			D816Y	0.076
							NRAS	Q61H	0.0626
											TP53	C277Y	0.0478
Pt#9	M	74	AML-M5	46,XY[20]	Negative	0.23	DNMT3A	R882H	0.3518	0.065				3
							IDH1	R132C	0.3016
